# Supplementary material for: One-Step Synthesis of a Binder-Free, Stable, and High-Performance Electrode; Cu-O|Cu3P Heterostructure for the Electrocatalytic Methanol Oxidation Reaction (MOR)
Source: Nanomaterials (Basel). 2023 Mar 30;13(7):1234. doi: 10.3390/nano13071234 (PMC10096724; doi:10.3390/nano13071234)
Supplement: Supplementary file 1 [file nanomaterials-13-01234-s001.zip]

Archive with 1 entries (1 files):
- nanomaterials-2293967-supplementary.pdf
